# Supplementary material for: 4,5-Dichloro-2H-1,3-oxazine-2,6(3H)-dione
Source: Acta Crystallogr Sect E Struct Rep Online. 2009 Sep 5;65(Pt 10):o2356. doi: 10.1107/S1600536809034606 (PMC2970364; doi:10.1107/S1600536809034606)
Supplement: Supplementary file 2 [file e-65-o2356-Isup2.hkl]

# 
# h,k,l, Fc-squared, Fo-squared, sigma(Fo-squared) and status flag 
# 
data_I
_shelx_title ' BG1P in P2(1)/c' 
_shelx_refln_list_code          4 
_shelx_F_calc_maximum      142.82 
_exptl_crystal_F_000       360.00 
_reflns_d_resolution_high  0.7683 
 
loop_ 
 _symmetry_equiv_pos_as_xyz 
 'x, y, z' 
 '-x, y+1/2, -z+1/2' 
 '-x, -y, -z' 
 'x, -y-1/2, z-1/2' 
 
_cell_length_a    10.2290 
_cell_length_b     5.2549 
_cell_length_c    12.2766 
_cell_angle_alpha  90.000 
_cell_angle_beta  112.359 
_cell_angle_gamma  90.000 
 
_shelx_F_squared_multiplier     1.000 
 
loop_ 
 _refln_index_h 
 _refln_index_k 
 _refln_index_l 
 _refln_F_squared_calc 
 _refln_F_squared_meas 
 _refln_F_squared_sigma 
 _refln_observed_status 
   1   0   0        4.06        7.04      0.30 o 
   2   0   0      552.84      499.94      4.48 o 
   3   0   0      591.26      591.01      6.01 o 
   4   0   0       61.56       64.16      1.14 o 
   5   0   0      799.08      761.02      9.23 o 
   6   0   0      111.85      142.93      2.42 o 
   7   0   0       34.08       45.12      1.19 o 
   8   0   0      206.61      202.18      3.47 o 
   9   0   0      629.83      588.52      8.47 o 
  10   0   0      302.22      279.33      5.04 o 
  11   0   0       12.91        7.41      1.28 o 
  12   0   0        0.21       -0.69      1.19 o 
   1   1   0      166.78      172.87      2.79 o 
   2   1   0     6783.12     6537.17     16.48 o 
   3   1   0     1260.87     1196.43      9.22 o 
   4   1   0        6.75        5.31      0.51 o 
   5   1   0        1.04        1.57      0.58 o 
   6   1   0      148.67      143.99      2.62 o 
   7   1   0     1240.12     1312.46     16.07 o 
   8   1   0       18.16       18.73      1.11 o 
   9   1   0       45.48       46.38      1.40 o 
  10   1   0       64.89       60.89      1.62 o 
  11   1   0       47.68       40.54      1.64 o 
  12   1   0       31.74       29.34      1.68 o 
   0   2   0     2825.41     2974.97     14.89 o 
   1   2   0      756.35      781.84      7.67 o 
   2   2   0      487.67      527.53      6.70 o 
   3   2   0        4.50        2.03      0.48 o 
   4   2   0      310.40      295.02      4.27 o 
   5   2   0      169.92      175.15      2.91 o 
   6   2   0      685.23      685.66      9.18 o 
   7   2   0       81.18       90.50      1.92 o 
   8   2   0        7.21        7.04      1.00 o 
   9   2   0       26.61       21.17      1.16 o 
  10   2   0       15.48       11.12      1.16 o 
  11   2   0        5.93        7.48      1.20 o 
   1   3   0     3067.27     2981.45     54.15 o 
   2   3   0      176.95      156.44      2.49 o 
   3   3   0       17.51       15.92      0.78 o 
   4   3   0       78.51       73.35      1.51 o 
   5   3   0      114.29      120.65      2.26 o 
   6   3   0      537.99      598.75      8.11 o 
   7   3   0        1.53        3.30      0.96 o 
   8   3   0      222.68      229.51      3.81 o 
   9   3   0        0.74        0.24      1.02 o 
  10   3   0       22.40       23.67      1.38 o 
  11   3   0        9.55       10.87      1.38 o 
   0   4   0      342.85      336.00      4.78 o 
   1   4   0     1162.61     1146.30     13.91 o 
   2   4   0        4.73        6.55      0.79 o 
   3   4   0       75.65       72.22      1.47 o 
   4   4   0        0.22        1.03      0.79 o 
   5   4   0        1.70        1.67      0.90 o 
   6   4   0       30.34       33.51      1.38 o 
   7   4   0       25.11       24.30      1.35 o 
   8   4   0       85.81       86.09      2.01 o 
   9   4   0       88.38       85.04      2.03 o 
   1   5   0       35.08       31.51      1.20 o 
   2   5   0      191.19      178.13      2.83 o 
   3   5   0       31.39       28.48      1.21 o 
   4   5   0       93.57      100.71      2.03 o 
   5   5   0        9.58       15.40      1.30 o 
   6   5   0       43.81       56.31      1.85 o 
   7   5   0       11.31        9.40      1.33 o 
   8   5   0       73.30       80.24      2.13 o 
   0   6   0        0.38        0.06      1.02 o 
   1   6   0       24.29       25.72      1.33 o 
   2   6   0        4.62        6.79      1.13 o 
   3   6   0       31.14       35.63      1.50 o 
   4   6   0        6.72        8.24      1.40 o 
   5   6   0       37.69       40.86      1.86 o 
 -12   1   1       26.95       26.00      1.58 o 
 -11   1   1       15.11       12.21      1.28 o 
 -10   1   1       25.20       21.48      1.23 o 
  -9   1   1       60.09       59.38      1.47 o 
  -8   1   1       67.85       64.26      1.51 o 
  -7   1   1       43.03       56.63      1.36 o 
  -6   1   1       67.91       65.41      1.38 o 
  -5   1   1      272.86      290.66      4.20 o 
  -4   1   1      467.68      402.31      5.99 o 
  -3   1   1     3921.02     3478.41     15.81 o 
  -2   1   1      740.71      651.98      5.86 o 
  -1   1   1      461.86      441.20      4.31 o 
   0   1   1      661.66      650.98     35.77 o 
   1   1   1     4624.26     4524.90     12.56 o 
   2   1   1        0.76        5.70      0.47 o 
   3   1   1      936.30      901.54      8.44 o 
   4   1   1        3.25        3.02      0.51 o 
   5   1   1      322.30      333.24      4.83 o 
   6   1   1     1161.27     1114.53      7.50 o 
   7   1   1      527.11      567.52      7.87 o 
   8   1   1        6.18        6.27      0.97 o 
   9   1   1       63.81       57.46      1.57 o 
  10   1   1        0.17       -0.13      1.02 o 
  11   1   1        0.31        2.43      1.16 o 
 -12   2   1        0.43        0.93      1.28 o 
 -11   2   1       88.36       90.81      2.17 o 
 -10   2   1      154.46      149.33      2.84 o 
  -9   2   1      183.50      183.09      3.24 o 
  -8   2   1       37.60       36.90      1.23 o 
  -7   2   1       33.27       37.96      1.26 o 
  -6   2   1      496.70      521.46      7.81 o 
  -5   2   1      613.10      599.74      9.27 o 
  -4   2   1     1320.10     1248.50     11.85 o 
  -3   2   1       47.94       41.05      0.90 o 
  -2   2   1     1480.62     1354.62     10.66 o 
  -1   2   1     3270.00     3335.48     16.13 o 
   0   2   1     1696.35     1714.59     47.58 o 
   1   2   1      699.38      696.70      7.43 o 
   2   2   1      109.78      122.58      1.87 o 
   3   2   1       97.74       83.93      1.46 o 
   4   2   1     1737.12     1715.84     14.63 o 
   5   2   1      881.57      884.96     11.73 o 
   6   2   1      130.92      131.71      2.39 o 
   7   2   1      976.05     1061.54     15.84 o 
   8   2   1      249.24      241.06      3.99 o 
   9   2   1       15.20       14.38      1.17 o 
  10   2   1        3.08        3.44      1.09 o 
  11   2   1        1.72        2.48      1.14 o 
 -11   3   1       63.35       58.51      1.96 o 
 -10   3   1       24.08       19.59      1.40 o 
  -9   3   1        5.50        6.22      1.10 o 
  -8   3   1       11.81       15.95      1.11 o 
  -7   3   1       13.23       17.98      1.19 o 
  -6   3   1      489.07      526.22      7.61 o 
  -5   3   1      282.09      284.49      4.32 o 
  -4   3   1     1392.85     1430.38     14.76 o 
  -3   3   1     1091.65     1048.89     11.70 o 
  -2   3   1      521.29      522.95      6.55 o 
  -1   3   1      118.99      114.73      1.85 o 
   0   3   1        0.57        2.23      0.40 o 
   1   3   1       85.25       89.98      1.57 o 
   2   3   1        3.16        5.90      0.62 o 
   3   3   1       12.58       13.69      0.73 o 
   4   3   1        0.07       -0.20      0.72 o 
   5   3   1      606.91      658.65      9.48 o 
   6   3   1      425.64      458.62      6.60 o 
   7   3   1       53.92       54.98      1.57 o 
   8   3   1       96.99       92.99      1.95 o 
   9   3   1        9.93        9.06      1.11 o 
  10   3   1        0.88        0.25      1.17 o 
 -10   4   1        0.02        4.01      1.14 o 
  -9   4   1        0.01       -0.41      1.07 o 
  -8   4   1        7.34        4.60      1.13 o 
  -7   4   1      109.53      110.16      2.10 o 
  -6   4   1       46.95       50.77      1.51 o 
  -5   4   1       38.28       37.18      1.31 o 
  -4   4   1        0.07       -0.69      0.80 o 
  -3   4   1       17.67       20.20      0.93 o 
  -2   4   1       27.12       27.77      0.97 o 
  -1   4   1      111.33      124.93      2.04 o 
   0   4   1        2.77        1.36      0.51 o 
   1   4   1      111.08      104.18      1.85 o 
   2   4   1      351.76      363.48      5.26 o 
   3   4   1        0.22        0.20      0.79 o 
   4   4   1        0.02        0.96      0.83 o 
   5   4   1       10.27        9.96      1.04 o 
   6   4   1        2.43        1.31      1.09 o 
   7   4   1        9.18        9.10      1.14 o 
   8   4   1        6.42       10.68      1.19 o 
   9   4   1       35.42       28.12      1.57 o 
  -8   5   1       47.33       47.54      1.76 o 
  -7   5   1        8.17        7.86      1.28 o 
  -6   5   1       21.26       23.23      1.45 o 
  -5   5   1       22.08       24.44      1.33 o 
  -4   5   1       36.92       36.80      1.41 o 
  -3   5   1      101.11      101.75      2.01 o 
  -2   5   1       64.99       64.45      1.53 o 
  -1   5   1       19.76       19.07      1.04 o 
   0   5   1      168.12      167.38      3.62 o 
   1   5   1       32.88       31.32      1.24 o 
   2   5   1       53.36       53.20      1.41 o 
   3   5   1      146.60      145.16      2.52 o 
   4   5   1       41.78       41.21      1.47 o 
   5   5   1       31.63       38.22      1.57 o 
   6   5   1       94.36      111.15      2.39 o 
   7   5   1        6.43        7.92      1.35 o 
   8   5   1       12.72       13.69      1.44 o 
  -6   6   1        0.81        0.52      1.38 o 
  -5   6   1      132.25      142.68      2.95 o 
  -4   6   1       36.86       35.25      1.68 o 
  -3   6   1       24.49       25.69      1.40 o 
  -2   6   1       57.22       58.58      1.74 o 
  -1   6   1      127.75      132.31      2.49 o 
   0   6   1        0.01       -0.27      0.71 o 
   1   6   1        3.85        4.36      1.04 o 
   2   6   1        0.12        1.04      1.02 o 
   3   6   1        0.26        0.03      1.09 o 
   4   6   1       65.87       73.52      2.06 o 
   5   6   1       77.91       85.08      2.41 o 
 -12   0   2       57.37       62.56      1.88 o 
 -11   0   2       12.46       11.29      1.17 o 
 -10   0   2       13.92       10.58      1.02 o 
  -9   0   2        5.34        5.12      0.89 o 
  -8   0   2       75.62       72.09      1.54 o 
  -7   0   2       75.97       61.76      1.37 o 
  -6   0   2     9438.57    10240.71     39.23 o 
  -5   0   2     1179.21     1165.06     10.90 o 
  -4   0   2      109.55       85.08      1.42 o 
  -3   0   2      634.59      626.60      5.97 o 
  -2   0   2      609.00      517.78      4.63 o 
  -1   0   2     2439.15     2495.55      6.54 o 
   0   0   2       87.21      104.37      1.65 o 
   1   0   2     2891.73     2949.00     11.83 o 
   2   0   2      447.11      429.09      5.17 o 
   3   0   2     7659.80     6324.65     16.96 o 
   4   0   2     2397.55     2108.66     14.86 o 
   5   0   2        5.44        3.98      0.65 o 
   6   0   2       58.80       64.30      1.41 o 
   7   0   2       85.08       90.83      1.89 o 
   8   0   2        7.29        7.78      1.04 o 
   9   0   2       32.42       25.11      1.36 o 
  10   0   2       47.75       46.04      1.62 o 
  11   0   2       75.58       73.43      2.12 o 
 -12   1   2        1.11        1.78      1.13 o 
 -11   1   2       22.43       21.76      1.28 o 
 -10   1   2        0.59        0.73      0.90 o 
  -9   1   2      228.40      218.98      3.69 o 
  -8   1   2      221.67      210.60      3.68 o 
  -7   1   2       79.83       85.22      1.78 o 
  -6   1   2        6.19       12.28      0.76 o 
  -5   1   2      107.39       85.74      1.57 o 
  -4   1   2     3527.75     3437.68     17.67 o 
  -3   1   2     3932.91     3858.57     16.73 o 
  -2   1   2      116.63      133.53      2.07 o 
  -1   1   2       10.15       10.05      0.42 o 
   0   1   2       31.32       33.18      3.96 o 
   1   1   2    20398.87    21991.97     43.04 o 
   2   1   2     1941.62     2147.05     12.45 o 
   3   1   2       30.65       28.45      0.71 o 
   4   1   2      342.69      353.55      5.24 o 
   5   1   2      351.38      343.63      5.11 o 
   6   1   2      356.66      365.05      5.30 o 
   7   1   2      448.08      484.77      7.64 o 
   8   1   2      114.59      117.56      2.27 o 
   9   1   2        0.74        2.81      1.00 o 
  10   1   2       94.03       89.74      2.03 o 
  11   1   2       21.21       20.22      1.50 o 
 -12   2   2       14.69       11.47      1.43 o 
 -11   2   2       40.71       39.19      1.64 o 
 -10   2   2        6.15        6.93      1.11 o 
  -9   2   2        4.98        3.70      1.03 o 
  -8   2   2       60.37       59.72      1.45 o 
  -7   2   2       22.63       27.20      1.14 o 
  -6   2   2      257.37      262.21      3.97 o 
  -5   2   2      109.19      103.50      1.82 o 
  -4   2   2      548.52      570.88      8.00 o 
  -3   2   2        3.04        5.28      0.51 o 
  -2   2   2      350.30      334.75      4.47 o 
  -1   2   2       79.00       81.71      1.36 o 
   0   2   2     2491.07     2507.57     94.91 o 
   1   2   2      545.97      633.69      7.48 o 
   2   2   2       99.57      121.51      1.99 o 
   3   2   2      849.16      889.01     10.01 o 
   4   2   2        9.36       12.49      0.73 o 
   5   2   2       29.51       29.12      0.99 o 
   6   2   2       10.94       11.61      1.00 o 
   7   2   2       69.00       77.53      1.93 o 
   8   2   2       78.86       83.57      1.84 o 
   9   2   2      144.82      134.29      2.64 o 
  10   2   2        0.59        1.78      1.14 o 
  11   2   2        0.76        0.03      1.24 o 
 -11   3   2       20.39       16.00      1.55 o 
 -10   3   2       16.40       16.03      1.33 o 
  -9   3   2        0.02        0.45      1.00 o 
  -8   3   2        9.74        8.71      1.07 o 
  -7   3   2      375.05      394.86      5.80 o 
  -6   3   2        3.96        4.78      1.00 o 
  -5   3   2      970.02      940.78     13.08 o 
  -4   3   2      229.81      199.11      3.37 o 
  -3   3   2       57.13       50.56      1.09 o 
  -2   3   2       24.51       26.12      0.78 o 
  -1   3   2      413.88      380.42      5.60 o 
   0   3   2      754.44      758.35     41.63 o 
   1   3   2        0.32        1.23      0.58 o 
   2   3   2     1266.43     1249.37     12.94 o 
   3   3   2       12.64       14.41      0.79 o 
   4   3   2      132.99      134.63      2.35 o 
   5   3   2      217.28      279.76      4.60 o 
   6   3   2        2.09        2.34      0.96 o 
   7   3   2       10.98       12.05      1.14 o 
   8   3   2        3.09        3.36      1.04 o 
   9   3   2        0.77        1.59      1.10 o 
  10   3   2       31.95       32.68      1.67 o 
 -10   4   2        1.08        3.19      1.20 o 
  -9   4   2        0.79        2.03      1.06 o 
  -8   4   2        6.21        5.87      1.10 o 
  -7   4   2      200.76      205.51      3.45 o 
  -6   4   2       18.04       18.49      1.19 o 
  -5   4   2     1484.62     1507.24     18.92 o 
  -4   4   2        3.90        3.89      0.90 o 
  -3   4   2      260.71      249.84      4.08 o 
  -2   4   2      298.07      302.07      4.34 o 
  -1   4   2       26.85       26.50      0.93 o 
   0   4   2      362.58      345.21      7.97 o 
   1   4   2       31.55       31.34      1.06 o 
   2   4   2      407.33      404.32      5.65 o 
   3   4   2      574.39      566.92      7.50 o 
   4   4   2      242.35      253.12      3.92 o 
   5   4   2       91.81      103.42      2.06 o 
   6   4   2       71.94       73.93      1.82 o 
   7   4   2       16.97       12.42      1.27 o 
   8   4   2        5.60        5.88      1.19 o 
   9   4   2       66.37       69.42      2.02 o 
  -8   5   2       11.66       11.33      1.23 o 
  -7   5   2       21.10       17.74      1.43 o 
  -6   5   2       19.66       23.70      1.44 o 
  -5   5   2        3.75        4.70      1.14 o 
  -4   5   2      112.29      113.06      2.42 o 
  -3   5   2      256.41      271.00      4.27 o 
  -2   5   2       13.70       14.93      1.04 o 
  -1   5   2       16.67       16.30      1.06 o 
   0   5   2       15.26       15.84      0.77 o 
   1   5   2       38.38       37.01      1.28 o 
   2   5   2      292.60      298.88      4.45 o 
   3   5   2       48.56       42.10      1.40 o 
   4   5   2        3.18        5.35      0.99 o 
   5   5   2       73.35       70.18      1.91 o 
   6   5   2      140.72      160.10      2.91 o 
   7   5   2       11.13        9.65      1.47 o 
  -6   6   2       17.23       23.10      1.78 o 
  -5   6   2       82.35       82.72      2.27 o 
  -4   6   2        1.87        3.16      1.19 o 
  -3   6   2       29.81       28.16      1.47 o 
  -2   6   2        5.92        8.45      1.11 o 
  -1   6   2        0.94       -0.20      1.07 o 
   0   6   2       32.36       36.46      1.07 o 
   1   6   2       93.74       93.88      2.02 o 
   2   6   2        0.42       -1.11      1.11 o 
   3   6   2        0.32        0.79      1.10 o 
   4   6   2        4.62        3.78      1.28 o 
   5   6   2       36.26       45.24      1.95 o 
 -12   1   3        2.40        2.34      1.14 o 
 -11   1   3        4.30        2.33      1.10 o 
 -10   1   3       34.39       38.00      1.33 o 
  -9   1   3      475.70      433.58      6.27 o 
  -8   1   3      357.53      342.81      5.26 o 
  -7   1   3        3.04        2.16      0.73 o 
  -6   1   3        2.13       -0.47      0.62 o 
  -5   1   3      695.43      727.09      9.24 o 
  -4   1   3      463.36      501.45      6.79 o 
  -3   1   3     1456.98     1421.91     10.29 o 
  -2   1   3       41.65       33.97      0.72 o 
  -1   1   3      524.15      495.20      5.47 o 
   0   1   3     6007.92     6010.16    157.91 o 
   1   1   3     5216.48     5450.57     14.51 o 
   2   1   3      247.07      281.13      4.06 o 
   3   1   3      728.50      750.17      8.82 o 
   4   1   3       67.59       68.49      1.31 o 
   5   1   3       34.51       36.76      1.07 o 
   6   1   3      150.32      158.55      2.90 o 
   7   1   3        0.17       -1.00      1.00 o 
   8   1   3      328.72      341.58      5.72 o 
   9   1   3       34.99       37.52      1.48 o 
  10   1   3       10.90       12.59      1.30 o 
  11   1   3        4.58        6.79      1.33 o 
 -12   2   3       15.52       17.46      1.38 o 
 -11   2   3       18.72       17.15      1.31 o 
 -10   2   3      110.36       99.19      2.03 o 
  -9   2   3       36.17       29.55      1.26 o 
  -8   2   3      664.49      662.09      9.85 o 
  -7   2   3      964.53     1028.10     14.60 o 
  -6   2   3      900.45      915.20     12.48 o 
  -5   2   3       21.16       22.30      0.80 o 
  -4   2   3       31.64       34.99      0.85 o 
  -3   2   3      510.79      482.69      5.81 o 
  -2   2   3     1127.04     1071.24     10.04 o 
  -1   2   3     1098.91     1086.72      9.90 o 
   0   2   3      356.54      369.34     13.11 o 
   1   2   3     1050.91     1106.44     10.33 o 
   2   2   3     6009.17     6882.27     58.60 o 
   3   2   3      467.17      434.81      6.15 o 
   4   2   3       11.36       14.95      0.79 o 
   5   2   3       21.72       22.41      1.00 o 
   6   2   3      128.52      140.47      2.70 o 
   7   2   3      365.94      418.25      6.28 o 
   8   2   3       15.51       18.33      1.27 o 
   9   2   3        5.89        8.52      1.17 o 
  10   2   3       28.84       29.13      1.54 o 
 -11   3   3        0.25        0.25      1.21 o 
 -10   3   3      315.77      304.53      5.11 o 
  -9   3   3      241.94      223.33      3.81 o 
  -8   3   3      118.22      114.58      2.18 o 
  -7   3   3        6.86       10.15      1.04 o 
  -6   3   3        0.03        5.93      0.95 o 
  -5   3   3       75.62       84.85      1.82 o 
  -4   3   3      173.75      165.62      2.74 o 
  -3   3   3       55.64       54.54      1.07 o 
  -2   3   3       76.47       69.40      1.12 o 
  -1   3   3      373.79      332.22      4.69 o 
   0   3   3     1780.63     1724.99     84.82 o 
   1   3   3      481.08      449.69      6.40 o 
   2   3   3      215.11      212.50      3.38 o 
   3   3   3        2.31        0.17      0.73 o 
   4   3   3      293.43      292.75      4.42 o 
   5   3   3        1.07        3.32      0.96 o 
   6   3   3       31.28       32.54      1.33 o 
   7   3   3        0.17        0.93      1.07 o 
   8   3   3       44.81       47.28      1.60 o 
   9   3   3       36.32       31.77      1.57 o 
 -10   4   3        0.91        1.00      1.19 o 
  -9   4   3        0.24        0.59      1.04 o 
  -8   4   3        0.76        1.59      0.95 o 
  -7   4   3        3.43        2.86      1.04 o 
  -6   4   3       15.08       15.99      1.23 o 
  -5   4   3       14.95       15.33      1.14 o 
  -4   4   3      619.12      573.46      7.82 o 
  -3   4   3      182.38      167.16      2.84 o 
  -2   4   3       32.43       29.14      1.07 o 
  -1   4   3       54.10       47.39      1.17 o 
   0   4   3       41.14       41.60      3.01 o 
   1   4   3      105.38      104.52      1.88 o 
   2   4   3        5.98        4.54      0.85 o 
   3   4   3      242.28      219.85      3.33 o 
   4   4   3       87.15       95.85      1.82 o 
   5   4   3       39.78       48.29      1.57 o 
   6   4   3        0.90        3.26      1.14 o 
   7   4   3       47.36       52.71      1.78 o 
   8   4   3       10.22       10.23      1.28 o 
  -9   5   3       18.83       20.17      1.48 o 
  -8   5   3       22.08       23.27      1.47 o 
  -7   5   3        5.74        3.68      1.21 o 
  -6   5   3      166.20      176.86      3.34 o 
  -5   5   3       41.87       43.72      1.57 o 
  -4   5   3       32.26       34.60      1.50 o 
  -3   5   3       36.40       35.69      1.37 o 
  -2   5   3       23.35       23.73      1.14 o 
  -1   5   3       12.94       11.76      1.03 o 
   0   5   3       79.56       74.95      2.20 o 
   1   5   3       69.61       71.41      1.57 o 
   2   5   3        0.94        1.21      0.92 o 
   3   5   3       71.03       74.54      1.72 o 
   4   5   3       26.83       23.71      1.37 o 
   5   5   3       35.57       41.70      1.68 o 
   6   5   3       77.53       90.77      2.29 o 
   7   5   3        2.91        5.22      1.33 o 
  -6   6   3        0.76       -1.07      1.40 o 
  -5   6   3        2.86        2.38      1.30 o 
  -4   6   3       11.29       12.29      1.30 o 
  -3   6   3        0.01       -0.11      1.07 o 
  -2   6   3        5.37        4.84      1.10 o 
  -1   6   3       82.79       76.57      1.89 o 
   0   6   3        2.56        3.25      0.73 o 
   1   6   3        9.24       11.36      1.23 o 
   2   6   3      112.94       99.94      2.18 o 
   3   6   3       30.97       25.65      1.51 o 
   4   6   3        1.78        1.65      1.24 o 
 -13   0   4       45.17       51.93      1.82 o 
 -12   0   4      323.36      304.74      5.04 o 
 -11   0   4        5.35        4.77      1.06 o 
 -10   0   4      126.96      118.46      2.32 o 
  -9   0   4       57.59       54.60      1.40 o 
  -8   0   4       88.96       96.59      1.85 o 
  -7   0   4      239.00      227.07      3.74 o 
  -6   0   4        7.21        6.17      0.64 o 
  -5   0   4       47.39       60.54      1.17 o 
  -4   0   4     1754.50     1710.56     12.12 o 
  -3   0   4     6580.42     6386.46     16.12 o 
  -2   0   4    10804.08    10162.92     28.22 o 
  -1   0   4      376.60      400.00      5.04 o 
   0   0   4      224.87      216.70      3.20 o 
   1   0   4     1096.99     1125.72      9.39 o 
   2   0   4      156.51      146.13      2.25 o 
   3   0   4     1343.61     1344.08     12.30 o 
   4   0   4      387.23      376.27      5.07 o 
   5   0   4      306.30      301.28      4.59 o 
   6   0   4      746.31      785.50     10.56 o 
   7   0   4      715.02      755.87     11.48 o 
   8   0   4      144.70      159.39      3.05 o 
   9   0   4      406.18      386.42      6.12 o 
  10   0   4       14.21        8.89      1.33 o 
 -13   1   4        1.29        0.51      1.23 o 
 -12   1   4        1.79       -0.18      1.17 o 
 -11   1   4      119.98      115.67      2.33 o 
 -10   1   4      126.79      108.28      2.20 o 
  -9   1   4      193.28      190.96      3.25 o 
  -8   1   4      121.68      114.60      2.23 o 
  -7   1   4        8.24        6.91      0.86 o 
  -6   1   4        2.77        1.99      0.65 o 
  -5   1   4     2747.45     3159.53     19.78 o 
  -4   1   4       17.58       22.47      0.68 o 
  -3   1   4      125.67      152.61      2.15 o 
  -2   1   4     2247.32     2369.24     13.54 o 
  -1   1   4     1883.64     1861.55     11.80 o 
   0   1   4     1265.12     1333.07      8.87 o 
   1   1   4     1626.06     1714.44     12.22 o 
   2   1   4       36.93       43.76      0.95 o 
   3   1   4      115.42      137.29      2.32 o 
   4   1   4      826.22      795.04     10.59 o 
   5   1   4      141.13      132.10      2.42 o 
   6   1   4        3.27        3.71      0.95 o 
   7   1   4      130.78      145.89      2.70 o 
   8   1   4      261.63      260.71      4.57 o 
   9   1   4        2.15        2.91      1.11 o 
  10   1   4       35.70       31.34      1.68 o 
 -12   2   4        9.67        6.89      1.26 o 
 -11   2   4        9.66        9.99      1.21 o 
 -10   2   4      154.74      142.53      2.63 o 
  -9   2   4       16.31       13.83      1.07 o 
  -8   2   4       38.49       30.83      1.26 o 
  -7   2   4        1.67        2.44      0.96 o 
  -6   2   4      216.77      236.44      3.81 o 
  -5   2   4      192.77      243.34      3.60 o 
  -4   2   4      126.65      131.52      2.04 o 
  -3   2   4      943.99     1068.02     10.81 o 
  -2   2   4        6.34        4.12      0.49 o 
  -1   2   4       41.56       40.35      0.83 o 
   0   2   4       39.63       33.20      0.54 o 
   1   2   4      149.98      167.03      2.65 o 
   2   2   4     1025.63     1084.47     11.59 o 
   3   2   4     1669.44     1652.20     15.15 o 
   4   2   4        8.00        9.00      0.83 o 
   5   2   4        2.11        2.84      0.89 o 
   6   2   4        0.00        0.00      0.93 o 
   7   2   4        0.14        1.50      1.04 o 
   8   2   4       14.50       13.83      1.19 o 
   9   2   4        0.03       -0.73      1.11 o 
  10   2   4        0.14        0.20      1.23 o 
 -11   3   4       63.13       62.60      1.96 o 
 -10   3   4       21.63       24.73      1.43 o 
  -9   3   4       45.56       47.32      1.47 o 
  -8   3   4       18.06       16.99      1.13 o 
  -7   3   4      139.63      153.45      2.70 o 
  -6   3   4        5.59        4.71      0.96 o 
  -5   3   4       11.65       15.65      1.00 o 
  -4   3   4     1374.85     1336.06     14.92 o 
  -3   3   4       72.00       72.82      1.20 o 
  -2   3   4      260.41      245.73      2.86 o 
  -1   3   4     1018.75      981.89     11.68 o 
   0   3   4       10.01        8.15      0.48 o 
   1   3   4       67.95       61.94      1.19 o 
   2   3   4       27.08       26.95      0.97 o 
   3   3   4       56.52       53.10      1.26 o 
   4   3   4      107.66      105.56      1.99 o 
   5   3   4      291.95      329.20      4.94 o 
   6   3   4       44.54       46.63      1.57 o 
   7   3   4       36.94       44.38      1.71 o 
   8   3   4       98.17       99.59      2.18 o 
   9   3   4       19.97       22.47      1.48 o 
 -10   4   4        2.09        0.41      1.24 o 
  -9   4   4       62.51       64.82      1.81 o 
  -8   4   4       91.42       94.02      2.03 o 
  -7   4   4       25.24       30.83      1.35 o 
  -6   4   4      119.45      116.69      2.27 o 
  -5   4   4        5.87        5.80      1.03 o 
  -4   4   4      362.75      349.53      4.76 o 
  -3   4   4      684.05      637.87      6.05 o 
  -2   4   4      635.48      606.71      7.71 o 
  -1   4   4        1.99        1.04      0.75 o 
   0   4   4      169.56      154.03      7.20 o 
   1   4   4      112.07      106.98      1.98 o 
   2   4   4       13.87       14.21      0.93 o 
   3   4   4      206.42      204.59      3.37 o 
   4   4   4       59.22       57.99      1.52 o 
   5   4   4        2.96        7.07      1.19 o 
   6   4   4      232.27      268.48      4.33 o 
   7   4   4      118.05      138.40      2.81 o 
   8   4   4        2.47        2.48      1.26 o 
  -9   5   4       47.60       48.97      1.91 o 
  -8   5   4       26.86       27.08      1.54 o 
  -7   5   4        2.31        1.69      1.19 o 
  -6   5   4        7.48        8.40      1.23 o 
  -5   5   4        0.03       -1.11      1.11 o 
  -4   5   4      741.07      696.43      9.89 o 
  -3   5   4      232.84      224.31      3.31 o 
  -2   5   4      162.82      150.76      2.74 o 
  -1   5   4      103.31       88.11      1.89 o 
   0   5   4       84.30       79.25      3.91 o 
   1   5   4        4.02        4.18      0.93 o 
   2   5   4      144.46      141.32      2.56 o 
   3   5   4        0.67       -0.10      0.99 o 
   4   5   4        0.07        0.48      1.07 o 
   5   5   4       22.49       28.99      1.59 o 
   6   5   4       16.18       16.06      1.59 o 
  -6   6   4        1.49        4.60      1.40 o 
  -5   6   4       91.53       96.68      2.40 o 
  -4   6   4        9.55        8.55      1.38 o 
  -3   6   4        9.63       10.71      1.27 o 
  -2   6   4       28.37       27.25      1.38 o 
  -1   6   4        8.48        8.31      1.14 o 
   0   6   4       16.47       18.10      1.30 o 
   1   6   4        0.00        0.03      1.11 o 
   2   6   4       28.34       26.63      1.54 o 
   3   6   4       13.38       16.16      1.40 o 
 -13   1   5        0.79       -0.48      1.28 o 
 -12   1   5       19.67       20.39      1.41 o 
 -11   1   5      102.98       90.79      2.03 o 
 -10   1   5       18.39       17.77      1.20 o 
  -9   1   5       72.91       71.08      1.57 o 
  -8   1   5        1.36        0.97      0.87 o 
  -7   1   5      548.56      612.31      8.81 o 
  -6   1   5      872.14      922.82     11.85 o 
  -5   1   5     1762.15     1959.00     16.01 o 
  -4   1   5      218.25      257.75      3.81 o 
  -3   1   5      522.66      524.17      5.80 o 
  -2   1   5       10.32        4.90      0.47 o 
  -1   1   5      400.64      390.73      4.86 o 
   0   1   5      227.85      237.58      3.10 o 
   1   1   5       18.23       15.17      0.65 o 
   2   1   5      967.55      984.08     10.80 o 
   3   1   5      860.35      854.56     10.90 o 
   4   1   5      174.99      163.16      2.73 o 
   5   1   5       11.67       13.21      0.97 o 
   6   1   5       37.65       37.18      1.36 o 
   7   1   5        4.16        5.15      1.11 o 
   8   1   5        1.15        1.40      1.11 o 
   9   1   5       14.24       12.02      1.34 o 
 -12   2   5      110.75      104.36      2.30 o 
 -11   2   5        5.62        6.22      1.09 o 
 -10   2   5       60.73       51.56      1.52 o 
  -9   2   5      155.22      155.17      2.69 o 
  -8   2   5      363.64      343.19      5.12 o 
  -7   2   5       60.05       65.61      1.47 o 
  -6   2   5       11.63       10.71      0.90 o 
  -5   2   5      487.28      490.00      6.24 o 
  -4   2   5     2064.58     2018.36     16.44 o 
  -3   2   5     3215.98     3368.51     20.40 o 
  -2   2   5        4.31        3.95      0.55 o 
  -1   2   5       92.28      110.47      1.68 o 
   0   2   5        0.16        0.30      0.56 o 
   1   2   5     1781.35     1845.50     15.24 o 
   2   2   5      578.27      545.96      7.18 o 
   3   2   5      119.74      119.59      2.13 o 
   4   2   5      167.05      163.08      2.96 o 
   5   2   5      623.16      647.78      9.91 o 
   6   2   5      138.93      143.92      2.74 o 
   7   2   5       25.27       27.83      1.45 o 
   8   2   5        1.28        0.11      1.03 o 
   9   2   5        0.00        0.76      1.10 o 
 -11   3   5        0.72        1.51      1.17 o 
 -10   3   5        2.29        2.94      1.11 o 
  -9   3   5       71.93       67.63      1.65 o 
  -8   3   5        0.97        1.35      0.93 o 
  -7   3   5      378.48      409.61      5.94 o 
  -6   3   5      493.55      513.25      6.90 o 
  -5   3   5      443.50      488.57      6.35 o 
  -4   3   5       31.66       33.46      1.06 o 
  -3   3   5       13.88       14.73      0.80 o 
  -2   3   5      275.66      277.18      3.20 o 
  -1   3   5      406.04      402.27      5.62 o 
   0   3   5       14.86       13.94      1.82 o 
   1   3   5        1.73        2.53      0.71 o 
   2   3   5       12.71       12.01      0.92 o 
   3   3   5     1106.04     1071.26     14.34 o 
   4   3   5      340.89      327.42      5.16 o 
   5   3   5        6.38        3.68      1.09 o 
   6   3   5        0.81       -1.04      1.04 o 
   7   3   5       33.57       33.13      1.67 o 
   8   3   5       18.33       17.06      1.43 o 
 -10   4   5       47.79       44.51      1.76 o 
  -9   4   5      107.22      101.59      2.20 o 
  -8   4   5        0.05        0.00      1.09 o 
  -7   4   5       21.95       26.20      1.28 o 
  -6   4   5       34.16       39.54      1.38 o 
  -5   4   5       46.59       43.50      1.43 o 
  -4   4   5       29.09       28.98      1.19 o 
  -3   4   5      645.49      537.21      5.39 o 
  -2   4   5       58.36       56.12      1.40 o 
  -1   4   5       15.99       17.18      0.95 o 
   0   4   5       15.55       14.71      0.81 o 
   1   4   5        6.92        7.04      0.90 o 
   2   4   5       12.25       14.32      1.00 o 
   3   4   5        7.03        3.43      0.93 o 
   4   4   5        0.22       -0.49      1.00 o 
   5   4   5        4.85        6.76      1.19 o 
   6   4   5       26.51       24.87      1.61 o 
   7   4   5       50.85       54.73      1.96 o 
  -9   5   5        9.39        8.41      1.33 o 
  -8   5   5        1.16        1.68      1.21 o 
  -7   5   5        0.26       -0.69      1.16 o 
  -6   5   5       19.37       22.75      1.40 o 
  -5   5   5       14.93       12.45      1.31 o 
  -4   5   5       36.70       36.77      1.50 o 
  -3   5   5       93.51       83.22      1.82 o 
  -2   5   5      210.74      199.44      3.13 o 
  -1   5   5       10.68       10.91      1.00 o 
   0   5   5      195.68      188.06     10.27 o 
   1   5   5       58.71       53.53      1.55 o 
   2   5   5       20.24       25.39      1.33 o 
   3   5   5      116.15      118.24      2.29 o 
   4   5   5       23.72       23.74      1.43 o 
   5   5   5        0.01        1.83      1.19 o 
  -6   6   5        1.43        4.28      1.37 o 
  -5   6   5       20.95       21.62      1.58 o 
  -4   6   5       32.59       33.34      1.64 o 
  -3   6   5       97.18       91.89      2.15 o 
  -2   6   5        1.96        1.45      1.13 o 
  -1   6   5       25.96       24.85      1.40 o 
   0   6   5        7.29        4.39      0.79 o 
   1   6   5       12.86       16.54      1.35 o 
   2   6   5      103.06      105.86      2.30 o 
 -13   0   6       17.99       14.73      1.43 o 
 -12   0   6       24.28       23.03      1.35 o 
 -11   0   6        0.31        0.73      0.90 o 
 -10   0   6      257.31      255.34      4.12 o 
  -9   0   6      484.67      487.74      7.24 o 
  -8   0   6     1252.83     1327.18     16.23 o 
  -7   0   6      219.82      243.64      4.09 o 
  -6   0   6      666.21      681.14     10.26 o 
  -5   0   6      970.57      928.84     10.86 o 
  -4   0   6      225.15      213.96      3.13 o 
  -3   0   6      288.11      305.69      4.60 o 
  -2   0   6     1016.87     1096.62     10.28 o 
  -1   0   6     4198.56     4498.89     21.53 o 
   0   0   6     2019.57     1922.89     14.33 o 
   1   0   6     2712.19     2630.92     17.64 o 
   2   0   6      590.36      589.46      8.88 o 
   3   0   6     1193.69     1184.75     13.30 o 
   4   0   6      733.06      741.59     11.42 o 
   5   0   6       27.46       27.16      1.14 o 
   6   0   6       10.67       11.71      1.10 o 
   7   0   6        3.72        3.16      1.17 o 
   8   0   6      124.91      129.70      2.75 o 
   9   0   6      152.41      158.52      3.14 o 
 -13   1   6       20.55       18.88      1.50 o 
 -12   1   6        2.43        3.26      1.16 o 
 -11   1   6       61.20       62.69      1.78 o 
 -10   1   6       36.16       28.75      1.28 o 
  -9   1   6      353.85      343.21      5.16 o 
  -8   1   6      615.04      620.15      9.25 o 
  -7   1   6     1007.83     1138.97     14.89 o 
  -6   1   6     1027.03     1115.74     13.52 o 
  -5   1   6      131.75      166.97      2.56 o 
  -4   1   6      249.01      266.72      3.71 o 
  -3   1   6      563.85      588.58      8.08 o 
  -2   1   6      462.51      483.67      5.90 o 
  -1   1   6      272.99      252.60      3.77 o 
   0   1   6      139.59      133.35      1.56 o 
   1   1   6      121.04      109.93      2.05 o 
   2   1   6     1562.29     1579.89     14.74 o 
   3   1   6      213.74      189.28      3.06 o 
   4   1   6      398.32      383.72      6.02 o 
   5   1   6      113.44      118.10      2.26 o 
   6   1   6        0.97        0.93      1.00 o 
   7   1   6       37.04       45.13      1.65 o 
   8   1   6       27.46       28.20      1.54 o 
   9   1   6        1.36        2.48      1.26 o 
 -12   2   6        8.74        8.04      1.35 o 
 -11   2   6        6.62        5.84      1.23 o 
 -10   2   6      106.25       85.14      1.89 o 
  -9   2   6       94.90       94.29      1.88 o 
  -8   2   6       55.62       45.04      1.33 o 
  -7   2   6        0.65        0.72      0.86 o 
  -6   2   6       82.69       81.58      1.55 o 
  -5   2   6        0.62        0.48      0.73 o 
  -4   2   6      286.07      324.26      4.10 o 
  -3   2   6     1546.57     1614.61     14.71 o 
  -2   2   6        0.58        0.90      0.58 o 
  -1   2   6       38.05       34.38      0.86 o 
   0   2   6       24.15       23.40      0.59 o 
   1   2   6       10.62        8.99      0.79 o 
   2   2   6       25.01       22.44      0.95 o 
   3   2   6       18.46       18.63      0.97 o 
   4   2   6        3.42        0.71      0.86 o 
   5   2   6       65.69       64.28      1.60 o 
   6   2   6       32.77       32.63      1.47 o 
   7   2   6        7.36        7.90      1.31 o 
   8   2   6        2.93        5.60      1.16 o 
 -11   3   6        9.41        7.27      1.27 o 
 -10   3   6       75.62       72.19      1.85 o 
  -9   3   6        2.61        3.33      1.00 o 
  -8   3   6       23.63       29.20      1.23 o 
  -7   3   6      511.95      502.31      6.55 o 
  -6   3   6      106.37      106.82      1.87 o 
  -5   3   6       31.88       36.83      1.21 o 
  -4   3   6        0.36        1.20      0.72 o 
  -3   3   6      226.04      204.94      2.35 o 
  -2   3   6      140.48      116.27      1.82 o 
  -1   3   6      740.17      681.19      8.78 o 
   0   3   6       15.88       16.75      0.66 o 
   1   3   6      142.40      133.32      2.35 o 
   2   3   6      452.67      468.75      6.80 o 
   3   3   6      238.80      254.90      4.06 o 
   4   3   6      313.35      311.80      4.87 o 
   5   3   6        2.15        2.33      1.07 o 
   6   3   6        3.66        1.86      1.21 o 
   7   3   6       77.76       91.86      2.32 o 
   8   3   6       52.72       59.12      2.06 o 
 -10   4   6       33.72       32.65      1.67 o 
  -9   4   6      124.11      117.82      2.37 o 
  -8   4   6      162.97      158.13      2.81 o 
  -7   4   6       24.83       23.84      1.38 o 
  -6   4   6      246.22      274.23      3.74 o 
  -5   4   6      166.06      176.16      2.54 o 
  -4   4   6       43.45       38.87      1.31 o 
  -3   4   6      414.64      386.36      4.17 o 
  -2   4   6      417.77      410.54      5.12 o 
  -1   4   6       50.57       48.65      1.28 o 
   0   4   6      261.16      254.62      4.03 o 
   1   4   6      302.58      307.71      4.56 o 
   2   4   6       34.44       34.75      1.28 o 
   3   4   6       13.16       10.30      1.09 o 
   4   4   6      329.24      308.96      4.97 o 
   5   4   6       23.75       18.07      1.43 o 
   6   4   6       49.73       54.97      1.92 o 
  -8   5   6       94.73      101.01      2.22 o 
  -7   5   6       61.08       67.21      1.99 o 
  -6   5   6       63.64       70.98      2.05 o 
  -5   5   6        1.05        1.07      1.19 o 
  -4   5   6       84.76       77.72      1.89 o 
  -3   5   6       69.01       64.77      1.69 o 
  -2   5   6       22.56       22.86      1.21 o 
  -1   5   6       26.34       25.04      1.21 o 
   0   5   6        0.03       -0.22      0.67 o 
   1   5   6       16.37       17.23      1.20 o 
   2   5   6       51.81       49.75      1.61 o 
   3   5   6      137.41      123.99      2.49 o 
   4   5   6       27.87       34.23      1.64 o 
   5   5   6       18.80       23.60      1.67 o 
  -5   6   6        3.67        4.63      1.34 o 
  -4   6   6       28.57       17.04      1.59 o 
  -3   6   6        6.38        6.31      1.34 o 
  -2   6   6      169.12      176.07      3.14 o 
  -1   6   6        2.57        1.57      1.21 o 
   0   6   6        8.68        9.73      0.89 o 
   1   6   6        0.03       -0.44      1.10 o 
 -13   1   7       28.84       30.97      1.69 o 
 -12   1   7       85.62       85.31      2.06 o 
 -11   1   7       91.85       86.17      1.89 o 
 -10   1   7        7.63        7.08      1.00 o 
  -9   1   7      133.08      131.68      2.49 o 
  -7   1   7      161.28      166.64      2.87 o 
  -6   1   7      128.60      136.44      2.28 o 
  -5   1   7       18.23       18.66      0.85 o 
  -4   1   7      302.23      304.95      4.20 o 
  -3   1   7      447.93      383.75      5.03 o 
  -2   1   7     1628.11     1603.60     14.21 o 
  -1   1   7      175.16      177.18      2.66 o 
   0   1   7      591.23      602.53      6.41 o 
   1   1   7      309.35      301.54      4.79 o 
   2   1   7        0.50        1.33      0.68 o 
   3   1   7        8.17       10.34      0.86 o 
   4   1   7        6.42        5.50      0.90 o 
   5   1   7        0.42       -0.07      0.93 o 
   6   1   7      213.85      238.76      4.02 o 
   7   1   7       76.25       86.04      2.13 o 
   8   1   7       14.62       16.26      1.45 o 
 -12   2   7        7.32        9.33      1.31 o 
 -11   2   7      152.83      157.12      2.90 o 
 -10   2   7      342.35      307.24      4.83 o 
  -9   2   7      198.75      203.78      3.35 o 
  -8   2   7      201.29      199.80      3.24 o 
  -7   2   7        9.81       15.90      1.03 o 
  -6   2   7        4.46        5.50      0.82 o 
  -5   2   7      143.27      156.45      2.30 o 
  -4   2   7      512.67      530.36      6.56 o 
  -3   2   7       33.83       32.71      0.93 o 
  -2   2   7      466.86      458.42      5.81 o 
  -1   2   7     1516.36     1458.27     14.82 o 
   0   2   7     1933.30     1837.88     11.92 o 
   1   2   7        1.26        0.79      0.73 o 
   2   2   7       15.02       12.55      0.86 o 
   3   2   7       14.69       14.82      0.92 o 
   4   2   7      107.00      109.56      2.01 o 
   5   2   7      138.22      150.22      2.74 o 
   6   2   7        0.55        1.33      1.11 o 
   7   2   7        9.05        9.05      1.44 o 
   8   2   7       90.64       93.21      2.32 o 
 -11   3   7       46.12       42.87      1.68 o 
 -10   3   7        9.74        9.37      1.14 o 
  -9   3   7       26.44       26.55      1.27 o 
  -8   3   7       30.32       32.21      1.34 o 
  -7   3   7       45.65       53.00      1.58 o 
  -6   3   7      158.25      170.90      2.63 o 
  -5   3   7       24.12       26.21      1.12 o 
  -4   3   7       24.77       25.69      1.04 o 
  -3   3   7      691.71      655.04      7.02 o 
  -2   3   7     1824.82     1788.48     17.91 o 
  -1   3   7       81.09       78.47      1.57 o 
   0   3   7      186.32      176.97      3.77 o 
   1   3   7       89.75       82.37      1.71 o 
   2   3   7       16.41       13.00      1.04 o 
   3   3   7        5.67        6.04      0.99 o 
   4   3   7      142.49      129.28      2.43 o 
   5   3   7        0.28       -0.41      1.14 o 
   6   3   7       15.44       24.29      1.51 o 
   7   3   7       50.06       58.81      2.13 o 
 -10   4   7        0.42        1.07      1.11 o 
  -9   4   7       41.83       38.16      1.61 o 
  -8   4   7       67.79       65.26      1.82 o 
  -7   4   7        0.42        0.11      1.11 o 
  -6   4   7       91.35       90.68      1.99 o 
  -5   4   7        0.21        0.65      1.06 o 
  -4   4   7        0.53        0.58      0.89 o 
  -3   4   7       50.06       47.42      1.36 o 
  -2   4   7       34.30       33.92      1.28 o 
  -1   4   7        9.62        8.34      1.02 o 
   0   4   7       78.18       71.13      2.34 o 
   1   4   7       98.51       97.10      1.92 o 
   2   4   7       10.70       12.71      1.09 o 
   3   4   7        0.20        0.90      1.00 o 
   4   4   7        0.09       -1.23      1.23 o 
   5   4   7       35.34       37.43      1.76 o 
   6   4   7       20.79       20.66      1.69 o 
  -8   5   7       73.61       69.78      2.03 o 
  -7   5   7        2.64        1.35      1.28 o 
  -6   5   7       58.86       65.23      2.03 o 
  -5   5   7       36.94       34.89      1.64 o 
  -4   5   7        2.47        1.14      1.14 o 
  -3   5   7      106.47      102.23      2.06 o 
  -2   5   7       29.17       28.71      1.34 o 
  -1   5   7        3.26        3.05      1.00 o 
   0   5   7       42.13       44.73      1.07 o 
   1   5   7       43.59       44.79      1.51 o 
   2   5   7        3.28        5.00      1.09 o 
   3   5   7       81.27       80.35      2.03 o 
   4   5   7       28.43       33.55      1.64 o 
  -4   6   7       50.41       38.00      1.75 o 
  -3   6   7       55.76       50.26      1.92 o 
  -2   6   7       86.83       86.75      2.22 o 
  -1   6   7      138.81      138.83      2.66 o 
   0   6   7       11.80       10.90      0.94 o 
 -13   0   8       22.21       20.65      1.54 o 
 -12   0   8       10.84       12.70      1.35 o 
 -11   0   8      243.31      235.16      3.88 o 
 -10   0   8      168.83      141.51      2.66 o 
  -9   0   8      140.10      131.25      2.43 o 
  -8   0   8      843.34      906.12     11.57 o 
  -7   0   8     2332.67     2650.81     23.49 o 
  -6   0   8     2075.98     2272.12     20.33 o 
  -5   0   8      855.11      906.19     11.84 o 
  -4   0   8       31.06       34.98      0.95 o 
  -3   0   8     1634.55     1719.55     15.30 o 
  -2   0   8        4.03        0.90      0.65 o 
  -1   0   8      555.98      543.24      7.13 o 
   0   0   8      151.35      164.06      2.81 o 
   1   0   8        4.63        6.72      0.72 o 
   2   0   8       58.31       53.68      1.26 o 
   3   0   8     1150.17     1106.94     14.80 o 
   4   0   8      169.02      157.28      2.74 o 
   5   0   8       36.29       39.34      1.43 o 
   6   0   8       61.52       61.09      1.81 o 
   7   0   8       61.45       70.38      2.06 o 
   8   0   8        2.60        3.12      1.28 o 
 -13   1   8      111.46      107.02      2.40 o 
 -12   1   8       95.15       88.13      2.10 o 
 -11   1   8       50.91       49.40      1.57 o 
 -10   1   8       34.17       30.86      1.34 o 
  -9   1   8       86.53       89.04      1.82 o 
  -8   1   8       99.13      111.78      2.16 o 
  -7   1   8        1.35        1.93      0.97 o 
  -6   1   8        0.11       -0.83      0.83 o 
  -5   1   8      407.04      434.52      6.30 o 
  -4   1   8     1170.39     1157.51     13.42 o 
  -3   1   8      815.53      805.88     10.81 o 
  -2   1   8      628.96      621.48      7.74 o 
  -1   1   8      414.26      403.98      5.58 o 
   0   1   8      174.39      169.47      1.94 o 
   1   1   8       15.65       17.20      0.90 o 
   2   1   8      190.94      177.49      3.01 o 
   3   1   8        3.89        4.04      0.85 o 
   4   1   8      154.15      149.46      2.71 o 
   5   1   8      201.89      205.04      3.65 o 
   6   1   8       71.55       79.92      2.03 o 
   7   1   8        0.75       -0.51      1.30 o 
 -12   2   8       39.24       41.88      1.69 o 
 -11   2   8        0.07       -0.69      1.14 o 
 -10   2   8        9.94        8.58      1.19 o 
  -9   2   8      233.82      220.94      3.58 o 
  -8   2   8       19.69       16.82      1.17 o 
  -7   2   8       83.41       89.88      1.82 o 
  -6   2   8        1.87        2.70      0.95 o 
  -5   2   8       19.39       25.74      1.06 o 
  -4   2   8        0.50        0.45      0.71 o 
  -3   2   8        4.27       12.93      0.78 o 
  -2   2   8      157.32      143.31      2.38 o 
  -1   2   8      491.77      458.23      6.34 o 
   0   2   8       69.54       66.14      1.49 o 
   1   2   8        5.58        4.85      0.85 o 
   2   2   8        6.14        5.73      0.86 o 
   3   2   8        0.44        1.54      0.86 o 
   4   2   8       10.00        7.25      1.00 o 
   5   2   8       24.55       26.56      1.37 o 
   6   2   8       40.01       40.00      1.64 o 
   7   2   8        2.12        5.38      1.33 o 
 -11   3   8        0.18       -0.75      1.19 o 
 -10   3   8        7.95        5.86      1.24 o 
  -9   3   8      158.87      145.79      2.61 o 
  -8   3   8       45.36       38.88      1.47 o 
  -7   3   8      260.21      266.35      3.67 o 
  -6   3   8        1.37        0.13      1.00 o 
  -5   3   8      266.13      283.13      3.34 o 
  -4   3   8      321.92      309.99      3.61 o 
  -3   3   8      198.00      188.95      2.49 o 
  -2   3   8      331.37      321.46      4.14 o 
  -1   3   8      110.67      102.13      1.88 o 
   0   3   8       75.27       76.80      1.12 o 
   1   3   8       37.96       37.30      1.23 o 
   2   3   8      224.30      219.54      3.75 o 
   3   3   8        8.44        7.96      1.04 o 
   4   3   8       14.98       18.47      1.24 o 
   5   3   8      114.73      130.08      2.60 o 
   6   3   8       10.63       13.32      1.47 o 
 -10   4   8       40.79       40.29      1.71 o 
  -9   4   8       16.77       13.79      1.28 o 
  -8   4   8       32.34       31.57      1.48 o 
  -7   4   8       26.85       30.68      1.48 o 
  -6   4   8      260.50      259.32      3.40 o 
  -5   4   8      173.34      169.52      2.49 o 
  -4   4   8        4.16        3.73      1.00 o 
  -3   4   8        0.14        1.71      0.86 o 
  -2   4   8      317.51      308.10      4.23 o 
  -1   4   8      245.20      228.21      3.59 o 
   0   4   8       59.27       59.62      1.06 o 
   1   4   8       21.88       16.99      1.14 o 
   2   4   8        9.72       11.92      1.14 o 
   3   4   8      164.43      167.95      3.01 o 
   4   4   8      235.95      243.48      4.13 o 
   5   4   8        0.90        2.07      1.34 o 
  -8   5   8        0.45        0.34      1.24 o 
  -7   5   8        0.01       -1.26      1.26 o 
  -6   5   8        4.78        2.74      1.30 o 
  -5   5   8      113.02      101.35      2.32 o 
  -4   5   8       38.53       36.90      1.61 o 
  -3   5   8      141.36      133.57      2.32 o 
  -2   5   8       24.00       24.19      1.40 o 
  -1   5   8       82.69       89.82      1.98 o 
   0   5   8       50.02       49.21      1.17 o 
   1   5   8        9.95        8.47      1.19 o 
   2   5   8       11.87       13.60      1.33 o 
   3   5   8       20.26       20.38      1.47 o 
 -12   1   9       27.09       24.16      1.51 o 
 -11   1   9        1.95        0.61      1.10 o 
 -10   1   9       38.69       36.53      1.44 o 
  -9   1   9       67.28       68.37      1.60 o 
  -8   1   9      168.46      174.66      2.81 o 
  -7   1   9      409.29      459.92      6.75 o 
  -6   1   9      353.50      388.99      5.40 o 
  -5   1   9      707.11      750.94      9.85 o 
  -4   1   9      109.18      107.83      1.81 o 
  -3   1   9        0.17        1.47      0.68 o 
  -2   1   9       80.14       84.62      1.62 o 
  -1   1   9       68.01       69.79      1.43 o 
   0   1   9      749.35      717.17      6.61 o 
   1   1   9      413.29      390.87      5.57 o 
   2   1   9        0.07       -0.86      0.86 o 
   3   1   9       53.87       50.07      1.40 o 
   4   1   9      193.28      194.83      3.37 o 
   5   1   9        0.03       -0.08      1.11 o 
   6   1   9       23.52       22.60      1.54 o 
   7   1   9        1.59        1.90      1.35 o 
 -12   2   9        3.43        0.73      1.20 o 
 -11   2   9       20.43       21.80      1.40 o 
 -10   2   9        3.66        4.02      1.03 o 
  -9   2   9        6.97        7.46      1.06 o 
  -8   2   9      150.35      167.27      2.78 o 
  -7   2   9      643.25      719.52      9.90 o 
  -6   2   9     1142.74     1210.81     13.71 o 
  -5   2   9      299.74      324.92      4.36 o 
  -4   2   9      189.89      193.93      2.77 o 
  -3   2   9       80.75       83.54      1.60 o 
  -2   2   9       51.97       42.39      1.19 o 
  -1   2   9      928.79      887.86     13.20 o 
   0   2   9       43.85       43.43      0.93 o 
   1   2   9      490.04      473.66      7.15 o 
   2   2   9      281.18      279.33      4.47 o 
   3   2   9      274.38      262.71      4.26 o 
   4   2   9       27.90       29.50      1.40 o 
   5   2   9        1.11        2.57      1.21 o 
   6   2   9       44.49       38.64      1.75 o 
 -11   3   9       66.01       62.45      1.98 o 
 -10   3   9       47.93       50.50      1.68 o 
  -9   3   9      144.39      134.71      2.42 o 
  -8   3   9      139.82      138.05      2.42 o 
  -7   3   9       31.10       30.83      1.43 o 
  -6   3   9      120.85      131.24      2.20 o 
  -5   3   9       96.71      112.63      1.96 o 
  -4   3   9      144.31      145.80      2.11 o 
  -3   3   9        3.66        3.77      0.86 o 
  -2   3   9      149.62      142.81      2.30 o 
  -1   3   9      166.95      160.96      2.63 o 
   0   3   9        1.31        1.18      0.68 o 
   1   3   9      281.91      260.66      4.13 o 
   2   3   9       21.70       19.98      1.21 o 
   3   3   9        4.28        3.68      1.09 o 
   4   3   9       49.43       44.31      1.64 o 
   5   3   9       70.09       68.65      2.06 o 
 -10   4   9        2.69        4.71      1.35 o 
  -9   4   9        7.74        8.66      1.27 o 
  -8   4   9       43.61       40.85      1.68 o 
  -7   4   9        0.33        0.34      1.11 o 
  -6   4   9        0.01        1.06      1.13 o 
  -5   4   9      171.29      172.15      2.60 o 
  -4   4   9       13.66       15.30      1.16 o 
  -3   4   9        6.47        7.15      1.07 o 
  -2   4   9        2.23        3.94      1.04 o 
  -1   4   9       17.08       18.61      1.19 o 
   0   4   9      103.45      100.05      2.66 o 
   1   4   9        0.54        0.49      1.04 o 
   2   4   9        9.15       13.32      1.14 o 
   3   4   9        2.56        2.38      1.14 o 
   4   4   9       60.17       63.46      2.05 o 
  -7   5   9        0.05       -1.28      1.28 o 
  -6   5   9       10.42        9.61      1.54 o 
  -5   5   9       61.41       49.54      1.85 o 
  -4   5   9        6.55        4.56      1.26 o 
  -3   5   9       60.70       59.50      1.78 o 
  -2   5   9       76.21       72.37      1.92 o 
  -1   5   9       12.98       13.75      1.37 o 
   0   5   9       77.76       89.05      1.48 o 
   1   5   9       11.90        9.61      1.35 o 
 -12   0  10      268.03      288.10      4.71 o 
 -11   0  10      104.33       99.26      2.18 o 
 -10   0  10        5.26        4.21      1.10 o 
  -9   0  10      386.22      371.74      5.75 o 
  -8   0  10       33.85       33.19      1.36 o 
  -7   0  10      128.88      126.33      2.46 o 
  -6   0  10      790.06      859.50     11.17 o 
  -5   0  10        0.44        0.78      0.76 o 
  -4   0  10       56.92       52.35      1.19 o 
  -3   0  10      888.07      808.71     12.07 o 
  -2   0  10      706.84      690.21      9.17 o 
  -1   0  10      301.66      293.62      4.48 o 
   0   0  10      488.79      464.44      6.86 o 
   1   0  10      223.54      229.76      3.66 o 
   2   0  10      470.47      472.33      6.75 o 
   3   0  10       23.52       19.76      1.19 o 
   4   0  10        0.90       -0.06      1.00 o 
   5   0  10        1.01       -0.18      1.11 o 
   6   0  10       69.59       81.75      2.22 o 
 -12   1  10        3.20        1.64      1.23 o 
 -11   1  10       18.57       14.59      1.40 o 
 -10   1  10      427.36      413.40      5.97 o 
  -9   1  10      254.15      249.15      3.92 o 
  -8   1  10      183.57      189.68      3.34 o 
  -7   1  10      339.81      380.17      5.55 o 
  -6   1  10      347.60      349.85      5.43 o 
  -5   1  10        1.84        2.78      0.93 o 
  -4   1  10        4.25        5.52      0.82 o 
  -3   1  10        6.15        6.63      0.83 o 
  -2   1  10      224.70      218.14      3.34 o 
  -1   1  10       57.94       52.88      1.30 o 
   0   1  10     1411.78     1353.97     16.62 o 
   1   1  10       50.94       48.54      1.38 o 
   2   1  10      107.99      102.86      2.06 o 
   3   1  10       11.27        8.95      1.09 o 
   4   1  10       11.73       13.63      1.14 o 
   5   1  10        7.35        7.61      1.31 o 
   6   1  10        0.00        2.00      1.27 o 
 -12   2  10        4.83        3.16      1.27 o 
 -11   2  10       18.91       20.27      1.34 o 
 -10   2  10        0.84        1.55      0.92 o 
  -9   2  10        0.22        1.37      0.90 o 
  -8   2  10       58.06       51.03      1.57 o 
  -7   2  10      136.24      148.90      2.60 o 
  -6   2  10       50.82       53.10      1.65 o 
  -5   2  10        2.00       -0.73      1.03 o 
  -4   2  10       16.18       16.50      1.07 o 
  -3   2  10        3.53        4.23      0.83 o 
  -2   2  10       36.54       33.03      1.17 o 
  -1   2  10       11.74        9.98      0.95 o 
   0   2  10      288.34      271.08      3.06 o 
   1   2  10      154.73      159.20      2.78 o 
   2   2  10       44.61       40.49      1.38 o 
   3   2  10       23.24       21.98      1.28 o 
   4   2  10        3.90        5.39      1.07 o 
   5   2  10        9.12        9.23      1.45 o 
 -11   3  10       27.83       28.21      1.71 o 
 -10   3  10       67.82       67.10      1.92 o 
  -9   3  10       56.17       51.94      1.67 o 
  -8   3  10       55.96       54.12      1.69 o 
  -7   3  10       36.26       34.78      1.45 o 
  -6   3  10       74.12       78.40      1.88 o 
  -5   3  10        0.61        0.83      1.00 o 
  -4   3  10       71.77       69.66      1.64 o 
  -3   3  10       36.25       33.30      1.33 o 
  -2   3  10        9.89        8.98      1.04 o 
  -1   3  10      300.94      286.85      4.15 o 
   0   3  10      108.78      105.57      1.63 o 
   1   3  10        0.13       -0.75      0.96 o 
   2   3  10       45.36       43.47      1.50 o 
   3   3  10        3.36        2.72      1.16 o 
   4   3  10       12.07       12.83      1.35 o 
  -9   4  10       30.02       33.11      1.64 o 
  -8   4  10      187.89      195.41      2.93 o 
  -7   4  10       23.07       25.95      1.54 o 
  -6   4  10        0.01        0.08      1.14 o 
  -5   4  10        0.67        0.27      1.11 o 
  -4   4  10       61.43       67.87      1.74 o 
  -3   4  10       67.31       68.47      1.71 o 
  -2   4  10      286.14      271.72      3.98 o 
  -1   4  10       12.85       22.25      1.35 o 
   0   4  10        8.27        5.59      1.56 o 
   1   4  10      224.27      234.94      4.10 o 
   2   4  10       25.01       25.39      1.41 o 
   3   4  10       14.98       16.86      1.37 o 
  -6   5  10        6.71        6.28      1.52 o 
  -5   5  10       16.26       13.03      1.55 o 
  -4   5  10        9.75       10.46      1.33 o 
  -3   5  10        1.38        0.41      1.14 o 
  -2   5  10        0.03        0.49      1.20 o 
  -1   5  10      150.86      155.52      2.68 o 
   0   5  10       90.33       85.30      2.51 o 
 -12   1  11       15.32       14.59      1.45 o 
 -11   1  11      174.50      163.11      3.02 o 
 -10   1  11       33.63       27.95      1.43 o 
  -9   1  11       23.50       19.11      1.26 o 
  -8   1  11       17.68       15.75      1.27 o 
  -7   1  11        8.69        9.36      1.24 o 
  -6   1  11      621.06      655.11      9.30 o 
  -5   1  11      226.97      223.68      3.51 o 
  -4   1  11        2.46        2.23      0.93 o 
  -3   1  11      202.33      197.13      3.06 o 
  -2   1  11      303.76      288.31      4.36 o 
  -1   1  11       10.52       11.04      1.02 o 
   0   1  11       38.04       35.28      2.10 o 
   1   1  11       51.05       46.36      1.47 o 
   2   1  11       12.63       10.92      1.11 o 
   3   1  11       12.52       16.13      1.19 o 
   4   1  11       75.63       77.32      1.98 o 
   5   1  11        0.87        0.20      1.27 o 
 -11   2  11       35.62       35.61      1.64 o 
 -10   2  11        2.08       -0.06      1.14 o 
  -9   2  11       47.83       46.40      1.51 o 
  -8   2  11        1.50        1.54      1.00 o 
  -7   2  11       86.70       90.58      2.03 o 
  -6   2  11       39.58       46.47      1.57 o 
  -5   2  11      645.40      670.17      8.40 o 
  -4   2  11      794.96      808.97      9.88 o 
  -3   2  11      388.68      365.75      5.02 o 
  -2   2  11       26.22       24.71      1.19 o 
  -1   2  11       17.04       16.89      1.11 o 
   0   2  11        0.23       -0.48      0.86 o 
   1   2  11       21.96       19.74      1.21 o 
   2   2  11       49.92       49.16      1.55 o 
   3   2  11       15.46       13.94      1.24 o 
   4   2  11       17.89       17.80      1.40 o 
 -10   3  11       61.19       59.33      1.98 o 
  -9   3  11       53.68       57.37      1.84 o 
  -8   3  11       26.64       28.37      1.43 o 
  -7   3  11       54.60       55.68      1.76 o 
  -6   3  11       48.89       54.52      1.74 o 
  -5   3  11      137.35      146.81      2.36 o 
  -4   3  11      120.54      117.38      2.11 o 
  -3   3  11      145.93      143.95      2.42 o 
  -2   3  11       89.40       89.01      1.84 o 
  -1   3  11      169.81      160.55      2.71 o 
   0   3  11       16.79       17.74      0.86 o 
   1   3  11        8.06       10.32      1.11 o 
   2   3  11        2.41        0.86      1.17 o 
   3   3  11        0.04        0.76      1.11 o 
  -8   4  11        0.97        0.65      1.28 o 
  -7   4  11       50.03       50.79      1.92 o 
  -6   4  11        5.02        8.92      1.26 o 
  -5   4  11        1.23       -0.03      1.24 o 
  -4   4  11        4.28        7.94      1.11 o 
  -3   4  11        2.65        2.89      1.06 o 
  -2   4  11       49.57       50.24      1.68 o 
  -1   4  11       71.68       70.84      1.89 o 
   0   4  11       11.27       10.30      0.92 o 
   1   4  11       77.11       77.14      2.06 o 
 -11   0  12       25.46       24.94      1.38 o 
 -10   0  12        0.33       -0.61      1.00 o 
  -9   0  12      444.96      454.86      6.79 o 
  -8   0  12      163.16      174.18      3.18 o 
  -7   0  12       85.45       91.97      2.06 o 
  -6   0  12      337.96      362.59      5.86 o 
  -5   0  12      190.21      201.24      3.39 o 
  -4   0  12      674.51      644.55      8.79 o 
  -3   0  12      100.88      100.24      1.99 o 
  -2   0  12       24.98       28.45      1.14 o 
  -1   0  12        0.10        0.86      0.90 o 
   0   0  12      109.26      103.40      2.06 o 
   1   0  12     1069.02     1018.30     13.88 o 
   2   0  12       12.56       12.00      1.33 o 
   3   0  12      193.13      186.14      3.27 o 
   4   0  12       26.06       27.56      1.48 o 
 -11   1  12        2.28        1.78      1.35 o 
 -10   1  12        0.23        0.06      1.10 o 
  -9   1  12       51.03       57.78      1.64 o 
  -8   1  12      131.07      133.60      2.47 o 
  -7   1  12       45.00       58.57      1.78 o 
  -6   1  12      619.38      631.07      8.51 o 
  -5   1  12      355.64      372.35      5.51 o 
  -4   1  12      134.94      121.90      2.25 o 
  -3   1  12       72.48       71.73      1.62 o 
  -2   1  12        0.84       -0.79      0.90 o 
  -1   1  12       45.31       39.15      1.34 o 
   0   1  12        7.96        6.74      0.75 o 
   1   1  12      259.58      238.45      4.12 o 
   2   1  12        9.20        8.33      1.21 o 
   3   1  12      144.46      145.93      2.91 o 
   4   1  12        1.35        0.78      1.26 o 
 -11   2  12        2.36        0.00      1.35 o 
 -10   2  12       18.38       20.52      1.41 o 
  -9   2  12       18.53       18.18      1.38 o 
  -8   2  12        2.00        0.63      1.09 o 
  -7   2  12        0.51        0.06      1.13 o 
  -6   2  12      198.93      212.74      3.38 o 
  -5   2  12      244.08      252.22      3.86 o 
  -4   2  12       12.41       11.98      1.17 o 
  -3   2  12      151.55      147.99      2.54 o 
  -2   2  12       16.84       16.88      1.16 o 
  -1   2  12       12.77       10.64      1.11 o 
   0   2  12       65.30       60.19      1.58 o 
   1   2  12        0.94        2.46      1.00 o 
   2   2  12        0.92        0.49      1.10 o 
   3   2  12        0.00        1.24      1.11 o 
  -9   3  12        4.93        7.86      1.27 o 
  -8   3  12       14.90       15.61      1.43 o 
  -7   3  12      129.69      139.42      2.56 o 
  -6   3  12       32.53       29.87      1.62 o 
  -5   3  12       30.66       31.04      1.54 o 
  -4   3  12       37.03       38.79      1.54 o 
  -3   3  12       39.48       38.45      1.50 o 
  -2   3  12        0.01       -0.45      1.04 o 
  -1   3  12       89.00       87.52      1.95 o 
   0   3  12       64.96       66.06      1.27 o 
   1   3  12        7.46        6.42      1.26 o 
   2   3  12      216.89      229.16      4.10 o 
  -7   4  12        1.63        0.54      1.37 o 
  -6   4  12        6.08        8.31      1.57 o 
  -5   4  12      169.52      178.44      2.98 o 
  -4   4  12       26.73       29.84      1.50 o 
  -3   4  12       27.26       27.34      1.41 o 
  -2   4  12       27.69       24.15      1.43 o 
  -1   4  12        0.19        2.27      1.17 o 
 -11   1  13       13.11       12.63      1.43 o 
 -10   1  13        2.30        3.05      1.13 o 
  -9   1  13        3.80        3.73      1.17 o 
  -8   1  13      210.37      221.34      3.62 o 
  -7   1  13       56.15       63.66      1.89 o 
  -6   1  13        0.07       -1.16      1.16 o 
  -5   1  13       15.23       12.12      1.28 o 
  -4   1  13       23.72       20.38      1.24 o 
  -3   1  13       36.19       34.84      1.36 o 
  -2   1  13       73.98       70.00      1.72 o 
  -1   1  13       10.57        9.89      1.14 o 
   0   1  13        1.33        1.63      0.81 o 
   1   1  13       35.63       37.97      1.60 o 
   2   1  13      160.89      157.54      2.95 o 
 -10   2  13      242.14      242.56      3.95 o 
  -9   2  13      232.82      225.09      3.61 o 
  -8   2  13       44.06       45.98      1.75 o 
  -7   2  13       41.57       52.85      1.85 o 
  -6   2  13       14.94       23.30      1.40 o 
  -5   2  13        6.68        8.20      1.14 o 
  -4   2  13        3.51        3.87      1.06 o 
  -3   2  13       10.58       11.02      1.09 o 
  -2   2  13       98.17       94.79      2.01 o 
  -1   2  13      157.56      153.79      2.80 o 
   0   2  13      184.26      177.73      2.23 o 
   1   2  13       49.52       50.51      1.74 o 
   2   2  13        5.49        4.67      1.26 o 
  -8   3  13      142.21      152.81      2.77 o 
  -7   3  13       89.53       99.76      2.40 o 
  -6   3  13       48.29       51.58      1.86 o 
  -5   3  13        7.75        9.14      1.31 o 
  -4   3  13       47.67       46.19      1.76 o 
  -3   3  13       83.54       85.87      2.02 o 
  -2   3  13        2.21        1.41      1.10 o 
  -1   3  13       23.01       17.87      1.40 o 
   0   3  13        3.99        4.03      0.88 o 
 -10   0  14      158.42      144.76      2.80 o 
  -9   0  14       11.63        9.37      1.21 o 
  -8   0  14       71.93       83.52      2.02 o 
  -7   0  14        0.01        1.89      1.13 o 
  -6   0  14       32.67       29.75      1.54 o 
  -5   0  14      625.77      575.07      8.63 o 
  -4   0  14       25.24       23.46      1.40 o 
  -3   0  14      389.65      369.31      5.75 o 
  -2   0  14      238.59      227.14      3.97 o 
  -1   0  14       56.74       61.68      1.76 o 
   0   0  14        3.15        2.23      1.11 o 
   1   0  14        0.09        0.87      1.19 o 
 -10   1  14        0.04        0.41      1.16 o 
  -9   1  14       27.72       28.64      1.50 o 
  -8   1  14        0.30       -0.48      1.23 o 
  -7   1  14        3.17        2.58      1.34 o 
  -6   1  14        0.02       -0.23      1.13 o 
  -5   1  14      167.38      165.34      2.81 o 
  -4   1  14       48.30       48.34      1.61 o 
  -3   1  14      235.56      226.07      3.75 o 
  -2   1  14       65.76       60.39      1.79 o 
  -1   1  14       32.87       32.22      1.52 o 
   0   1  14       20.17       19.40      1.00 o 
   1   1  14        7.77        6.75      1.28 o 
  -9   2  14       42.80       42.83      1.81 o 
  -8   2  14       26.71       29.95      1.69 o 
  -7   2  14        1.33        0.99      1.44 o 
  -6   2  14       21.48       22.23      1.51 o 
  -5   2  14        0.41        1.20      1.14 o 
  -4   2  14       10.75        6.31      1.17 o 
  -3   2  14        0.71        0.66      1.09 o 
  -2   2  14        7.09        6.48      1.19 o 
  -1   2  14        0.78        0.89      1.14 o 
   0   2  14       24.94       21.95      1.71 o 
  -6   3  14       36.30       37.57      1.85 o 
  -5   3  14        0.80        1.04      1.38 o 
  -4   3  14      283.85      281.85      4.02 o 
  -3   3  14        5.22        6.28      1.30 o 
  -2   3  14        0.84        2.95      1.19 o 
  -8   1  15       91.46       93.80      2.32 o 
  -7   1  15        0.40        0.69      1.35 o 
  -6   1  15       24.15       27.15      1.64 o 
  -5   1  15       59.75       67.44      1.99 o 
  -4   1  15      120.35      121.91      2.44 o 
  -3   1  15       19.17       19.98      1.43 o 
  -2   1  15       38.28       37.97      1.65 o 
  -1   1  15        0.08        1.61      1.13 o 
  -7   2  15      240.80      296.42      4.57 o 
  -6   2  15      115.67      124.68      2.66 o 
  -5   2  15       59.27       55.44      1.95 o 
  -4   2  15        9.30       11.01      1.35 o 
  -3   2  15       57.31       54.47      1.88 o 
                                                 
